# Supplementary material for: Influence of Glucocorticoids on Cellular Senescence Hallmarks in Osteoarthritic Fibroblast-like Synoviocytes
Source: J Clin Med. 2021 Nov 16;10(22):5331. doi: 10.3390/jcm10225331 (PMC8617749; doi:10.3390/jcm10225331)
Supplement: Supplementary file 1 [file jcm-10-05331-s001.zip]

Archive with 1 entries (1 files):
- jcm-1392361-supplementary.pdf
